# Supplementary material for: Astrocyte-Specific Expression Patterns Associated with the PDGF-Induced Glioma Microenvironment
Source: PLoS One. 2012 Feb 29;7(2):e32453. doi: 10.1371/journal.pone.0032453 (PMC3290579; doi:10.1371/journal.pone.0032453)
Supplement: Table S1 — MHC Class II Pathway is increased in Tumor-associated Astrocytes Relative to Normal Astrocytes. List of MHC Class II pathway genes that are increased in TAAs compared to normal astrocytes. Values listed as fold change in expression when TAAs were compared to normal astrocytes. (TXT) [file pone.0032453.s007.txt]

SYMBOL	GENE NAME	FOLD CHANGE IN LG ASTROCYTES vs. NORMAL ASTROCYTES	FOLD CHANGE IN GBM ASTROCYTES vs. NORMAL ASTROCYTES
CELA1	"chymotrypsin-like elastase family, member 1"	10.5519	13.3952
EGR2	early growth response 2	7.6369	10.8328
HLA-DQB1	"major histocompatibility complex, class II, DQ beta 1"	6.25566	8.3881
H2-T10	"histocompatibility 2, T region locus 10"	8.4733	8.05291
IFIT2	interferon-induced protein with tetratricopeptide repeats 2	6.4663	6.16857
HLA-DMA	"major histocompatibility complex, class II, DM alpha"	5.9966	6.05294
IRF8	interferon regulatory factor 8	5.36476	5.96934
CD74	"CD74 molecule, major histocompatibility complex, class II invariant chain"	3.15685	5.06946
CD83	CD83 molecule	4.94275	4.90292
IRGM	"immunity-related GTPase family, M"	5.48927	4.67357
HLA-DRB1	"major histocompatibility complex, class II, DR beta 1"	4.5182	4.55871
HLA-G	"major histocompatibility complex, class I, G"	5.10145	4.43746
MBP	myelin basic protein	4.50303	4.43416
B2M	beta-2-microglobulin	4.55961	4.33509
HLA-DQA1	"major histocompatibility complex, class II, DQ alpha 1"	3.50967	4.12567
myef2	myelin expression factor 2	3.91182	3.95003
CNTN6	contactin 6	5.53171	3.69497
NFATC2	"nuclear factor of activated T-cells, cytoplasmic, calcineurin-dependent 2"	4.19173	3.6898
RBPJL	recombination signal binding protein for immunoglobulin kappa J region-like	3.4463	3.56454
IL17D	interleukin 17D	3.91107	3.53862
MAPK8IP2	mitogen-activated protein kinase 8 interacting protein 2	3.3113	3.35113
GBP4 	guanylate binding protein 4	4.09545	3.33181
